# Supplementary material for: Identification of High- and Low-Cadmium (Cd)-Accumulating Rice Cultivars Using Combined Molecular Markers
Source: Plants (Basel). 2025 Sep 20;14(18):2931. doi: 10.3390/plants14182931 (PMC12473944; doi:10.3390/plants14182931)
Supplement: Supplementary file 1 [file plants-14-02931-s001.zip]

Archive with 1 entries (1 files):
- plants-3800315-supplementary.pdf
